# Supplementary material for: Nutraceutical and Antitumoral Potential of Scenedesmus sp. in In Vitro and In Vivo Models
Source: Foods. 2026 Jan 6;15(2):186. doi: 10.3390/foods15020186 (PMC12840518; doi:10.3390/foods15020186)
Supplement: Supplementary file 1 [file foods-15-00186-s001.zip]

Archive with 1 entries (1 files):
- foods-4045404-supplementary.pdf
